# Supplementary material for: Smarcd3 is an epigenetic modulator of the metabolic landscape in pancreatic ductal adenocarcinoma
Source: Nat Commun. 2023 Jan 18;14:292. doi: 10.1038/s41467-023-35796-7 (PMC9849267; doi:10.1038/s41467-023-35796-7)
Supplement: Supplementary file 3 — Supplementary Data 1 [file 41467_2023_35796_MOESM3_ESM.xlsx]

## Sheet: Supp Table 1
Supplementary Table 1
Subnetwork hub annotation	Node genes
Immune system process and ECM organization	Acan	Ssna1	Itgb6	Tubb4b	Hba-a1	Hba-a2	Msln	Rab27a	Btc	Afp	Anxa2	Pglyrp1	S100a10	Jag2	Trappc9	Dak	P4ha1	Trappc1	Hmmr	Col4a2	Apobec1	Rasgrp4	Myl9	Enpp3	Nid2	Nedd1	Arg1	Cep89	Eno3	Plac8	Actr10	Adk	Rasa4	Itgb3	Gsdmd	Naprt1	Gpt	Phlda1	Kit	Itgb4	Unc13d	Cep72	Bmp2	Sec31a	Hpse	Tk1	Cdk1	Axl	Snca
O-linked glycosylation	Gcnt3	B3gnt3	St3gal6	Muc13	Fut2	C1galt1c1	Galntl6	Gcnt1	Galnt7	Gcnt4	Ggta1	Muc4	Galnt12	Galnt4	Muc5ac
Retinoid metabolism	Retsat	Adh7	Aldh3a1	Grhpr	Adh6a	Ido1	Aldh1a3	Esd	Dhrs9	Aldh1a7	Maoa	Adh1	Ddc	Rdh11	Aldh1a1	Cyp26b1	Eif2ak4	Hyi
IL-1 signaling	Casp4	Capns1	Capn1	Il1a	S100a13	Il18	Il1r1	Il1rn	Il1rap	Irak2	Nlrp6	Il1f6
Cell cycle	Smc2	H3f3a	Mx1	Fancb	Polr2h	Hist1h2bc	H2afz	Cops2	Psmb7	Tmed3	Ctnnb1	Nup43	Epas1	Stag2	Anln	Spdl1	Pkn3	Ccnb2	Itgb3bp	Use1	Ncaph	Ppp1r14a	Commd6	Nup210	Ckap2l	Ptrf	Kif11	Psmc6	Nxt1	Psma1	Nsmce1	Mpnd	Mef2d	Hat1	Mcm5	Tceb1	Polr2g	Mcm10	Suv420h2	Pcna	Spc24	Prc1	Obfc1	Sox6	Tnfrsf11a	Ckap2	Uba3	Setd8	Bub1
OXPHOS	Ndufa12	Ndufb2	Ndufs4	Coa6	Cox7a2l	Ndufa4	Atp5j2	Uqcrb	Naa20	Cox7a2	Cox7b	Ndufaf5	Ndufb11	Ndufa5	Uqcr10	Ndufb5	Ndufa2	Ndufa13	Uqcrc2	Cox6c	Ndufv2	Ndufa8	Ndufa3	Ndufa6	Uqcrh
mRNA processing	Gemin6	Sf3b6	Hnrnpa2b1	Sf3b5	Snupn	Lsm11	Vbp1	Lsm3	Gemin7	Magohb	Cstf2	Pfdn5	Snrnp48	Clns1a	Snrpg	Snrpd2	Pfdn4	Snrnp27	Naa38	Snrnp25	Snrpe	Pfdn1	Snrpd1
Translation	Aimp1	Mrps11	Rpl8	Utp14b	Wdr12	Pabpc1	Rps3	Magoh	Mrpl42	Rpl31	Eif4ebp1	Rps10	Rpl30	Rplp1	Rpl29	Esf1	C1d	Rplp0	Rps7	Rps11	Rpsa	Rpl18	Rpp21	Trmt11	Dars2	Eif4a1	Rps3a1	Chchd1	Rps25	Zfp7	Rps18	Utp11l	Trnau1ap	Mrps16	Rpl13a	Rpp40	Cmss1	Wdr75	Rps24	Imp3	Nsa2	Rpl26	Mtif3	Nhp2l1	Eif3k	Eif4ebp2	Ddx10	Rpp25	Eif4b
GPCR signaling/Arachidonic acid metabolism	Cxcr3	Hrh1	Vim	Nostrin	Sptlc2	Edn2	Atp2b1	Npy4r	Calml4	Plce1	Adm	Pla2g4a	Mthfd2	Epcam	Gngt2	Krt12	Krt20	Adora1	Cav2	Gnat2	Calcrl	Adora2b	Ccl20	Lpar1	Insc	Pip4k2b	Ptger3	Mthfd1l	Fzd5	Glyat	Gpsm2	Cbr3	Krt13	Plcb3	Dmd	Cav3	Aspa	Pcbd1	Mthfsl	Uap1	Snta1	Ctbs	Gng5	Pde6a	Pde4d	Lpar4	Arf6	Gucy2c	Pla2g1b
Regulation of lipid metabolism	Fdx1l	Papss2	Tst	Suox	Nfs1	Isca2	Abcb7	Mpst	Bpnt1	Nfu1	Scd1	Cdk19	Cebpa	Fabp4	Med6	Med31	Ccnc	Med30	Pparg
Fatty acid metabolism	Elovl1	Cyp2c65	Hsd17b2	Ugt1a5	Ugt1a9	Cyp2j6	Cyp2s1	Cyp2c55	Ugt1a10	Ugt1a6b	Ugt1a6a	Cyp4b1	Cyp3a13	Cyp2d26	Ces2c	Ugt1a1	Uxs1	Hsd17b12	Ugt2b5	Abcb1a	Nr1i2	Ugdh	Ptpla	Elovl7	Ugt2b34	Ugt2b35
Fatty acid metabolism/cholesterol biosynthesis	Stbd1	Ldlr	Suclg2	Mrc1	H2-D1	Tnfrsf1b	Arpc1b	Gsto2	Grpel2	Pdss1	Agpat9	Abi1	Eci1	Rab7b	Gpx4	Clvs1	H2-Q10	Mvk	Hmgcll1	Rab27b	Acer3	Arhgef39	Dgat2	Pex7	Msrb1	Hsd17b7	Mlxip	Cystm1	Klra4	Arhgap26	Duox2	Ifi204	Acaa2	Insig1	Mlph	Rab17	Hspe1	Ap3s1	Adhfe1	Tpmt	Plaur	Tmem173	Gsta1	Arhgap44	Vamp3	C3ar1	Syt8	Mgst3	Arpc1a
[truncated: 196 more columns]
