# Supplementary material for: Smarcd3 is an epigenetic modulator of the metabolic landscape in pancreatic ductal adenocarcinoma
Source: Nat Commun. 2023 Jan 18;14:292. doi: 10.1038/s41467-023-35796-7 (PMC9849267; doi:10.1038/s41467-023-35796-7)
Supplement: Supplementary file 4 — Supplementary Data 2 [file 41467_2023_35796_MOESM4_ESM.xlsx]

## Sheet: Mouse experiments
Supplementary Table 3
Additional specific information on mice used for in vivo studies
Primary KPf/fC mice				KPf/fC mice used for secondary syngeneic transplants					KPf/fC mice use for survival studies					KPF mice used for flank transplants			Primary KPF mice					Smarcd3f/f-KrasG12D-Ptf1aCre (KC) mice				Smarcd3f/f-KrasG12D-Ptf1aCreER mice				Smarcd3f/f-KrasG12D-Sox9CreER mice
Genotype	Sex	Age		Genotype	Sex	Age			Genotype	Sex	Age at death (days)	Treatment?		Sex	Age		Genotype	Sex	Age	Treatment		Genotype	Sex	Age		Genotype	Sex			Genotype	Sex
WT	M	8.14 wk		KO	M	7.57 wk			WT	M	70	None		F	6.3 wk		KO	F	12.9 wk	Tamoxifen		KO	M	10.28 wk		WT	M			WT	M
WT	F	7.85 wk		WT	M	7.57 wk			KO	M	83	None		F	9.7 wk		KO	F	13 wk	Tamoxifen		WT	F	10.28 wk		KO	M			KO	F
WT	M	7.85 wk		KO	M	7.57 wk			KO	F	75	None		M	8.9 wk		KO	M	14.6 wk	Tamoxifen		KO	F	9 wk		WT	F			KO	M
WT	F	7 wk		WT	M	7.57 wk			KO	M	78	None		Genetic model: Smarcd3f/f-KPF-R26-CreERT2			KO	M	8.9 wk	Tamoxifen		WT	F	9 wk		WT	F			KO	M
WT	M	7.57 wk		KO	F	7.85 wk			WT	M	57	None		Each mouse expressed Cre			WT	M	9.3 wk	Tamoxifen		WT	F	10 wk		WT	F			WT	F
WT	M	7.42 wk		WT	F	7.85 wk			WT	F	68	None		Strain: Mixed background			WT	F	13.3 wk	Tamoxifen		KO	F	9 wk		WT	F			KO	F
WT	M	7.57 wk		KO	M	8.14 wk			WT	F	65	None		Related to Figure 2g			WT	M	9 wk	Tamoxifen		KO	F	9.8 wk		KO	M			WT	F
WT	M	7.71 wk		WT	F	8.28 wk			WT	F	44	None					WT	M	11 wk	Tamoxifen		KO	F	9.5 wk		KO	F			All mice enrolled at 8wk, analyzed 90 days later
WT	M	7.57 wk		WT	F	8.14 wk			KO	F	68	None					WT	M	8.7 wk	Tamoxifen		WT	M	9.5 wk		All mice enrolled at 8wk, analyzed 90 days later				Genetic model: Smarcd3f/f-KrasG12D-Sox9CreER
WT	M	7.85 wk		Genetic model: Smarcd3WT-KPf/fC and Smarcd3KO-KPf/fC					WT	M	60	None					Genetic model: Smarcd3f/f-KPF-R26-CreERT2					KO	M	10 wk		Genetic model: Smarcd3f/f-KrasG12D-Ptf1aCreER				Strain: Mixed background
WT	M	7.85 wk		Strain: Mixed background					KO	F	72	None					Strain: Mixed background					WT	M	9.5 wk		Strain: Mixed background				Related to Supp Figure 2c
WT	F	7.85 wk							WT	F	56	None					WT= Cre-					Genetic model: Smarcd3ff-KC				Related to Supp Figure 2b
WT	F	8.28 wk		KPf/fC mice recipients for secondary syngeneic transplants					KO	F	80	None					KO= Cre+					Strain: Mixed background
WT	M	7.57 wk		Genotype	# Female mice	#Male mice			WT	F	65	None					Related to Figure 2i					Related to Supp Figure 2a
WT	F	7.57 wk		WT littermates	5	5			WT	F	77	None
KO	M	8.14 wk		KO littermates	5	8			WT	F	66	Gemcitabine
KO	M	7 wk		Genetic model: Smarcd3WT-KPf/fC and Smarcd3KO-KPf/fC					KO	F	81	Gemcitabine
KO	F	7 wk		Strain: Mixed background					WT	M	83	Gemcitabine
KO	M	7.57 wk		Recipient littermate mice matched the ages of donor mice above 7-8 weeks of age					KO	F	87	Gemcitabine
KO	M	7.57 wk		Related to Figure 2d					WT	M	80	Gemcitabine
KO	M	7.57 wk							KO	F	82	Gemcitabine
KO	F	7.85 wk							KO	M	106	Gemcitabine
KO	M	8.14 wk							WT	F	50	Gemcitabine
KO	F	7.71 wk							KO	M	68	Gemcitabine
Genetic model: Smarcd3ff-KPf/fC									KO	M	109	Gemcitabine
Strain: Mixed background									WT	F	70	Gemcitabine
Related to Figure 2b									KO	F	99	Gemcitabine
									WT	M	61	Gemcitabine
									KO	M	57	None
									KO	M	65	None
									WT	F	71	None
									Genetic model: Smarcd3WT-KPf/fC and Smarcd3KO-KPf/fC
									Strain: Mixed background
									Related to Figure 2e
