# Supplementary material for: Smarcd3 is an epigenetic modulator of the metabolic landscape in pancreatic ductal adenocarcinoma
Source: Nat Commun. 2023 Jan 18;14:292. doi: 10.1038/s41467-023-35796-7 (PMC9849267; doi:10.1038/s41467-023-35796-7)
Supplement: Supplementary file 6 — Source Data [file 41467_2023_35796_MOESM6_ESM.xlsx]

## Sheet: Figure 1
a. Differential expression of epigenetic and transcriptional regulatory factors in KPf/fC stem cells									b. Functional screen for epigenetic and transcriptional regulators
	Msi2-			Msi2+					sgCtrl			sgSmarcd3			sgPrmt2			sgMeis2			sgHdac11			sgHdac7			sgElf3			shCtrl			shPrmt2			shSmarcd3			shMeis2			shKlf4			shOct4			shSox9
	Mouse #1	Mouse #2	Mouse #3	Mouse #1	Mouse #2	Mouse #3			Mean	SEM	N	Mean	SEM	N	Mean	SEM	N	Mean	SEM	N	Mean	SEM	N	Mean	SEM	N	Mean	SEM	N	Mean	SEM	N	Mean	SEM	N	Mean	SEM	N	Mean	SEM	N	Mean	SEM	N	Mean	SEM	N	Mean	SEM
Smarcd3	52	97	85	365	276	454		Expt #1	1	0.08197	2	0.4918	0.1639	2	0.2459	0.1148	2	0.3934	0.06557	2	0.3934	0.06557	2	0.1803	0.04918	2	0.1148	0.01639	2	1	0.1209	8	1.429	0.1532	6	0.4427	0.04297	9	0.8478	0.1463	5	0.3665	0.01594	6	0.494	0.09624	6	0.2178	0.02241
Hdac7	638	721	761	2167	2190	1840		Expt #2																						1	0.1208	7	1.444	0.1338	6				0.814	0.1088	4	0.3779	0.2035	2	0.05814	0.02374	4	0.5814	0.1744
Hdac11	90	153	243	1246	1066	1249		Expt #3																						1	0.06474	5
Meis2	135	398	274	2473	2137	1745			Relative sphere formation normalized to sgCtrl (for sgRNA) or shControl (for shRNA)
Chd3	1635	2224	1859	3695	3831	4055
Prmt2	251	299	120	908	570	600
Elf3	456	1327	3367	14502	12988	16863
Klf4	11346	10371	10105	11641	13108	11194
Oct4	3	8	6	29	18	52
Sox9	67	246	334	1885	1361	1770
Zic5	3	10	0	111	92	64
Zbtb12	122	93	87	307	232	245
TPM values by RNA-seq of Msi2- and Msi2+ EpCAM+ tumor cells isolated by FACS
Published in Lytle et al. 2019, Cell
c. SMARCD3 amplifications detected in human PDAC						f. Nuclear SMARCD3 expression is upregulated in the stem fraction of primary KPf/fC tumors								g. Smarcd3 knockdown blocks 3D growth of KPC cells
%Mutations	%Amplifications	#Cases total	Study			Non-stem	Stem							shCtrl	shSmarcd3-1	shSmarcd3-2
--	0.1101	109	Pancreas (UTSW)			13.4921	42.4658							57	6	14
0.0054	0.0108	185	Pancreas (TCGA)			25.8621	45.4545							47	5	20
0.0054	0.0054	184	Pancreas (TCGA PanCan 2018)			18.0328	35.8025							61	5	12
From cBioPortal						%SMARCD3+ nuclei in primary stem or non-stem EpCAM+ KPf/fC tumor cells								# Spheres
h. Smarcd3 knockdown blocks 3D growth of KPf/fC stem cells						i. Smarcd3 knockdown blocks proliferation of KPf/fC stem cells in vitro
shCtrl	shSmarcd3-1	shSmarcd3-2				shControl			shSmarcd3
9	3	2				36.7	50	23	11.9	6.01	11.2
10	4	3				%BrDU+ CD133+ cells
12	4	4
# Spheres
j. Smarcd3 knockdown blocks tumor growth of KPf/fC stem cells in vitro
	shCtrl				shSmarcd3					Tumor mass			Total cell count			Total Msi2+ tumor cells
Days elapsed	Tumor #1	Tumor #2	Tumor #3	Tumor #4	Tumor #1	Tumor #2	Tumor #3	Tumor #4		shCtrl	shSmarcd3		shCtrl	shSmarcd3		shCtrl	shSmarcd3
0	42.025	0	37.8225	0	0	0	0	0		0.516	0.225		4235000	487000		130454	10430.4
3	99.144	0	71.656	0	0	0	0	0		0.444	0.121		6006000	1596000		167135	54980.6
7	152.561	66.564	132.618	190.464	43.218	0	0	0		0.608	0.266		4.50967e+06	3.40931e+06		122868	62788.8
14	541.008	264.384	535.553	315.171	163.84	0	128.797	0		0.425	0.128		4.06341e+06			188479
17	538.996	657.758	1112.72	965.888	217.728	111.6	308.367	123.008					1 shSmarcd3 tumor was too small for dissociation and analysis by FACS
	Tumor volume mm3
[truncated: 7 more columns]

## Sheet: Figure 2
b. FACS analysis- Primary tumors 7-8 wks															d. FACS analysis secondary syngeneic transplants									e. Smarcd3 deletion improves survival and synergizes with chemotherapy in the KPf/fC model
Mass			Total cell count			#EpCAM+			#EpCAM CD133+			#EpCAM+ Msi2+			Mass									Mouse ID		WT	KO	WT + gem	KO + gem
WT	KO		WT	KO		WT	KO		WT	KO		WT	KO		WT				KO					0506ML BRN	70	1
0.634	0.645		2.77888e+07	56872006		4.14053e+06	1.3308e+06		1.84668e+06	717304		1.15587e+06	822437		Expt #1	0.921	0.412		0.324	0.604	0.194			0517M2L	83		1
0.875	0.757		3.14787e+07	3.7287e+07		2.09019e+06	1.86062e+06		553899	463294		2.69937e+06	593538		Expt #2	0.195	0.133		0.439	0.205				0524FB	75		1
1.4	0.824		6.35135e+07	4.90087e+07		3.70284e+06	1.47516e+06		1.39227e+06	259629		1.35369e+06	482378		Expt #3	0.363	0.458	0.233	0.087	0.206	0.306	0.125		0605MB BRN	78		1
0.774	0.842		1.2985e+07	3.51495e+07		3.24625e+06	811954		428505	231407		1.75618e+06	473369		Expt #4	0.48	0.318	0.631	0.689	0.682	0.456			0717MR2L	57	1
0.98			1.80286e+07	3.19201e+07		1.11597e+06			120525			520493	440715		Total cell count									0811FL BRN	68	1
0.759	0.554		2.64072e+07	3.19201e+07		1.34149e+06	1.53855e+06		218662	658499					WT				KO					0119F2L	65	1
1.142	0.743		7.08683e+07	1.89725e+07		1.11972e+06	868942		118690	226794					Expt #1	24314400	13821672		6.22411e+06	14981200	433280			0301FB	44	1
1.101	0.681		3.69255e+07	2.56715e+07		2.35216e+06	808651		1.31721e+06	283028					Expt #2	3.34743e+06	1331216		1.32747e+07	4.93165e+06				0216F2L	68		1
1.83	0.815		1.31251e+08	3.42157e+07			1.14965e+06			75417					Expt #3	9.34188e+06	4.44143e+06	2.15419e+06	756512	4.65092e+06	3.45784e+06	868965		0428M2L	60	1
0.687			2.25822e+07			573589			103246						Expt #4	7.97756e+06	5823640	12139335		5.1162e+06	16310092	6484320		0513F2R	72		1
0.652						7.66322e+06			2.15336e+06						#EpCAM									0604FL	56	1
0.935			2.48771e+07			708997			81534.6						WT				KO					0604FL2R	80		1
0.546			26611200			2.71434e+06			418009						Expt #1	2.20775e+06	2.81962e+06		481746	471908	18241.1			0701FR2L	65	1
1.053			5.6872e+07			813270			291151						Expt #2	190804	42598.9			180991				1107FL	77	1
0.796			5.6872e+07			2.71848e+06			347966						Expt #3	719325	475233	57085.9	134659	572063	235825	286758		0723FL2R	66			1
															Expt #4	1.06102e+06	459485	1.15324e+06		405715	569222	171834		0723FB	81				1
															#EpCAM+ CD133+									0810ML	83			1
															WT				KO					0810FR	87				1
															Expt #1	298046	171433		99239.7	118449	5180.47			0817ML	80			1
															Expt #2	4293.08	2564.45			64252				0930FR	82				1
															Expt #3	245290	87918.1	14842.3	30971.6	67503.5	48815.7	51043		0930M2R	106				1
															Expt #4	320427	103844	307914	228823	258996	53956			1013F2L	50			1
															#EpCAM+ Msi2+									1013ML	68				1
															WT				KO					1014MB	109				1
															Expt #1	636609	274313	748451	213895	123640	6712.72			1118FB BLK	70			1
															Expt #2				424391	42171				1125FL	99				1
															Expt #3				75462.9	251596	80590.4			1125ML	61			1
															Expt #4									1227MR	57		1
																								1221MR	65		1
																								1221FR	71	1
g. Inducible Smarcd3 deletion inhibits growth of established KPF tumors in flank transplants																	i. Inducible Smarcd3 deletion reduces tumor content in advanced tumors in the autochthonous KPF model
	Data combined across experiments (normalized to corn oil)						Experiment #1	Mass (g)		Experiment #2	Mass (g)		Experiment #3	Mass (g)			Mass			Total cell count			#Total tumor cells			#EpCAM+ tumor cells
	Mass (g)							Corn oil	Tamoxifen		Corn oil	Tamoxifen		Corn oil	Tamoxifen		WT	KO		WT	KO		WT	KO		WT	KO
	Corn oil			Tamoxifen			Tumor area	0.241	0.081		0.237	0.104		0.196	0.404		1.169	1.142		3.43324e+07	1.50278e+07		2.35772e+06	2.46937e+06		2.37924e+06	1.54787e+06
Experiment #	Mean	SEM	N	Mean	SEM	N	tumor cell #	0.304	0.224		1.267	0.055		0.47	0.272		0.748	0.843		1.11701e+07	2.15423e+07		2.62102e+06	1.26967e+06		1.56382e+06	1.48211e+06
1	1	0.076046	4	0.480658	0.137577	3		0.319	0.133		0.647	0.127		0.217	0.306		0.99	1.279		3.83132e+07	2.03302e+07		3.03798e+06	1.5077e+06		3.08804e+06	1.62642e+06
2	1	0.400306	5	0.184826	0.0411623	3		0.351			0.139			1.112	0.333		1.13	0.884		2.20947e+07	1.48488e+07		3.12503e+06	2.16809e+06		1794091	1.06466e+06
3	1	0.262142	7	0.767995	0.0699513	5					0.289			0.573	0.447		1.926									4.60951e+06
								Tumor area (mm2)						0.284
	Tumor area (mm2)							Corn oil	Tamoxifen		Tumor area (mm2)			0.36
	Corn oil			Tamoxifen				7483.19	1434.88		Corn oil	Tamoxifen
Experiment #	Mean	SEM	N	Mean	SEM	N		5813.58	2565.11		8988.63	3089.91		Tumor area (mm2)
1	1	0.209734	4	0.24424	0.0516996	3		10640.9	3156.04		10769	4469.27		Corn oil	Tamoxifen
2	1	0.333864	6	0.424383	0.0946673	3		15127.9			17573.6	2010.42			13071716
3	1	0.0535144	5	0.542126	0.256905	4					3788.26			9279237	2363495
								Tumor cell number			2136.72			10695102	4869239
	Tumor cell number							Corn oil	Tamoxifen						1730412
	Corn oil			Tamoxifen				146496	41950		Tumor cell number			11514521
Experiment #	Mean	SEM	N	Mean	SEM	N		106243	39794		Corn oil	Tamoxifen		8537531
1	1	0.0917929	4	0.371525	0.0187535	3		98619	47102		85934	31638		10780224
2	1	0.410152	5	0.626549	0.218038	3		111046			50773	27523
3	1	0.156186	7	0.569528	0.220531	5					180135	76739		Tumor cell number
											34902			Corn oil	Tamoxifen
											9760			116203	130767
														145067	11375
														26972	40294
														66868	21288
														103530	77848
														97684
														135829

## Sheet: Figure 3
a. SMARCD3 is upregulated from PanIN to PDAC in human cancer						b. Frequency of SMARCD3+ cells in enriched in human PDAC tumor stem cell fraction by scRNA-seq								g. SMARCD3 knockdown blocks 3D growth of PDX organoids
%Smarcd3+ Epithelial cells						%SMARCD3+ cells								Organoid line #1
Pancreatitis	PanIN	PDAC				EpCAM+	EpCAM+CD133+	EpCAM+Msi2+						shCtrl	shSmarcd3-1
0	0	85.1071			%Smarcd3+	1.59813	2.53317	4.74006						34	7
0	0	81.0811												34	11
0	0	25.9615												35	8
0	0	49.0566				c. SMARCD3 knockdown blocks 3D growth of human FG PDAC cells
0	19.3561	31.8182				shControl	shSmarcd3-1	shSmarcd3-2	shSmarcd3-3					h. SMARCD3 knockdown blocks 3D growth of PDX organoids
0	0	1.52527				96	52	45	2					Organoid line #2
0	12.6761	44.591				85	32	35	0					shCtrl	shSmarcd3-1	shSmarcd3-2
0	0	37.1875				56	34	41	1					52	16	11
0	5.69112													50	13	6
0	10.2778					d. SMARCD3 knockdown blocks proliferation of human FG PDAC cells in vitro								44	14	11
0	24.8447					shControl	shSmarcd3-1	shSmarcd3-2	shSmarcd3-3					51	16	11
0	0					31	5.8	6.38	2.11
0	4.11765					27.8	7.3	6.41	3.98
14.1646	4.70228					18.4	8.81	9	3
0	4.16667
0
0.473934
0
0
0
0
0
k. Analysis at time of transplant (t=0)				l. Analysis at endpoint (t=endpoint)
Frequency of GFP+ tumor cells relative to shCtrl				Frequency of GFP+ tumor cells relative to shCtrl				Total# GFP+ tumor cells relative to shCtrl				Total# GFP+CD133+ tumor stem cells relative to shCtrl
shCtrl	shSmarcd3-1	shSmarcd3-2		shCtrl	shSmarcd3-1	shSmarcd3-2		shCtrl	shSmarcd3-1	shSmarcd3-2		shCtrl	shSmarcd3-1	shSmarcd3-2
1	1.05982	0.753623		1	0.123889	0.0208333		1	0.0995075	0.021169		1	0.309808	0.0207947
1	0.603865	1.31538		1	0.213141	0.0643015		1	0.219017	0.034258		1	0.362887	0.00829892
1	1.56154			1	0.953437			1	0.562311			1
1	1.9418			1	0.514286			1	0.971646			1	0.208356
1	1.33482			1	1.56154			1	0.512838

## Sheet: Figure 4
f	Non-stem	Stem
	1.2857	2.6667
	2	7.0909
	2.0714	6.8333
	1.4167	3.4545
	1.875	7.2778

## Sheet: Figure 5
f. Smarcd3KO-KPF cells are no longer dependent on fatty acid synthesis
	Celecoxib
	WT				KO
0nM	0.932893	1.15087	0.925711	0.990522	1.01269	1.09987	0.716619	1.17082
25uM	0.511631	0.511342	0.459385	0.504759	0.562	0.611972	0.602922	0.597227
	Lovostatin
	WT						KO
0nM	1.08503	0.993476	1.03776	1.01302	0.976142	0.894567	1.00707	1.0088	1.03822	1.06435	0.937916	0.943651
2.5uM	0.531398	0.497644	0.519591				0.648274	0.673515	0.604301
	Etomoxir
	WT						KO
0nM	1.0009	0.845768	1.00664	1.16259	1.04506	0.939048	1.12258	0.853808	1.02487	0.994781	1.04527	0.958697
500uM	0.461534	0.507472	0.491818				0.878833	0.92285	0.816992	0.784548
	TOFA
	WT						KO
0nM	1.0022	1.12524	1.16421	0.89071	1.02442	0.793224	0.83974	1.00455	1.04358	0.943098	0.916858	1.25218
50uM	0.600071	0.714593	0.690601				0.931707	1.11806	1.1091
	CAY10566
	WT						KO
0 uM	1.04271	1.15609	0.847857	0.953349			1.06527	0.859461	1.11441	0.960858
10 uM	0.614357	0.551166	0.799991				0.94808	0.923989	0.833321
	Fatostatin
	WT						KO
0nM	0.711286	1.01033	1.23771	0.858623	0.984593	1.19746	0.74429	0.972208	1.32924	0.724868	1.10088	1.12851
100uM	0.610414	0.524357	0.622773				0.913386	0.779263	0.929424
g. Free fatty acids are reduced in tamoxifen-treated Smarcd3KO-KPF-R26-CreERT2 tumor cells in vivo
Oleic acid (18:1)			Eicosenoic acid (20:1)			Tricosylic acid (23:0)			Lignoceric acid (24:0)
Vehicle	Tamoxifen		Vehicle	Tamoxifen		Vehicle	Tamoxifen		Vehicle	Tamoxifen
60.6545	11.4251		2.66213	0.389403		25.774	6.50458		123.275	25.6384
45.3377	25.6398		2.81184	1.88744		32.3228	13.489		137.581	66.4727
73.4823	33.7229		2.99515	1.49516		19.4488	3.48561		74.9992	20.9045

## Sheet: Supp Figure 1
a. SMARCD3 is targeted for amplifications in cancer									b. Nuclear SMARCA4 is equivalently expressed in stem and non-stem primary KPf/fC tumor cells
%Mutations	%Amplifications	%Deep deletion	#Cases total	Study					Non-stem	Stem
0.0156	0.2188		64	Melanome (MSKCC)					72	80.7229
	0.1101		109	Pancreatic Cancer (UTSW)					79.661	69.6629
0.0278	0.0556		72	Urothelial Carcinoma (Cornell/Trento)					63.7931	64.6341
0.0051	0.0736	0.0034	584	Ovarian Serous Cystadenocarcinoma (TCGA)					%SMARCA4+ nuclei in primary stem or non-stem EpCAM+ KPf/fC tumor cells
	0.0789		38	Metastatic melanoma (UCLA)
	0.0625		48	The Angiosarcoma Project- Count Me In (Nature Medicine)
0.0182	0.0273	0.0091	110	Metastatic melanoma (DFCI)
	0.0473	0.0068	444	Metastatic Prostate Adenocarcinoma (SU2C/PCF)
0.0416	0.0057	0.0091	529	Uterine Corpus Endometrial Carcinoma (TCGA)
	0.0308	0.0154	65	Prostate Adenocarcinoma (SMMU)
From cBioPortal
c. Smarcd3 RNA expression is upregulated in the stem cell fraction of primary KPf/fC tumors: qPCR							d. Nuclear SMARCD3 expression is upregulated in the stem cell fraction of primary KPf/fC tumors								e. shRNA knockdown of Smarcd3 in KPf/fC cells: qPCR
Non-stem			Stem				Biological replicate									shControl			shSmarcd3-1			shSmarcd3-2
																Mean	SEM	N	Mean	SEM	N	Mean	SEM	N
Mean	SEM	N	Mean	SEM	N		Non-stem	Stem							Expt #1	1	0.05638	3	0.04596	0.00372	3	0.11999	0.01899	3
1	0.36211	2	3.01949	0.31957	2		15.2542	25.4545							Expt #2	1	0.07346	3	0.26566	0.0066	3	0.88422	0.02962	3
							21.0526	28.9474							Expt #3	1	0.07307	3	0.20381	0.01466	3	0.18386	0.01384	3
							21.2121	27.027							Expt #4	1	0.08664	3	0.02196	0.00311	3
							7.46269	31.5789							Expt #5	1	0.08952	3				0.00016	0.0001	3
							%SMARCD3+ nuclei in primary stem or non-stem EpCAM+ KPf/fC tumor cells								Expt #6	1	0.09238	3	0.18199	0.01891	3
															Expt #7	1	0.17111	3	0.09401	0.02305	3
															Expt #8	1	0.04648	3	0.53427	0.09066	3
f. shRNA knockdown in KPf/fC cells: Western blot				g. Smarcd3 shRNA do no inhibit Smarcd3, Smarcd2 expression						h. Inhibition of Smarcd3 increases apoptosis of KPf/fC stem cells in vitro
Raw data western blot scan				Western blot						%AnnexinV+ cells
										shCtrl	shSmarcd3
										30.9	56.1
										37.8	69.4
i. Inhibition of Smarcd3 blocks tumor growth of KPf/fC stem cells in vitro										j. Inhibition of Smarcd3 blocks tumor growth of KPf/fC stem cells in vitro								k. Smarcd3 overexpression: qPCR
Biological replicate #2										Biological replicate #3								IRES			Smarcd3-OE
Days elapsed	shCtrl				shSmarcd3-1					Days elapsed	shCtrl				shSmarcd3-1			Mean	SEM	N	Mean	SEM	N
0	153.76	0	97.216	73.728	0	0	0	0		5	0	0	0	0	0	0		1	0.05036	3	2.52036	0.28545	3
7	650	397.808			144.15	63.75	0	0		10	95.3344	236.92	20.7096	301.656	0	0
14	1059.03	1449.08			459.472	341.172	173.4	119.072		15	462.149	427.742	66.8166	389.221	0	19.5617
21	1125.3	2487.88			548.753	442.225	725	361.673		20	1494.82	1255.53	1253.98	746.348	23.029	65.227
m. SMARCD3 overexpression enhances 3D growth of KPf/fC cells					n. SMARCD3 overexpression sustains CD133+ KPf/fC cells in vitro
IRES CD133+	OE CD133+	IRES CD133-	OE CD133-		%CD133+
17	25	5	10		IRES-GFP	SMARCD3-OE
16	24	6	13		36.9	60.8
10	19	6	9		37.3	70.3
20	25	4	12

## Sheet: Supp Figure 2
a. Smarcd3 deletion in the context of embryonic Kras mutation does not significantly impact PanIN formation										b. Smarcd3 deletion and Kras activation does not impact acinar-driven PanIN development in adult mice									c. Smarcd3 deletion and Kras activation does not impact ductal-driven PanIN development in adult mice
Gross histological examination					Pathological analysis					Genotype	Image #	Total #glands	#PanIN 1A						Genotype	Image #	Total #glands	#PanIN 1A
	#Cysts	#PanIN only	#Mice total		Genotype	Image #	Total #glands	#PanIN 1A		WT	1	9	1						WT	1	10	2
WT	1	9	8		KO	1	13	10			2	11	0							2	8	4
KO	2	8	10			2	10	1			3	14	4							3	17	8
						3	12	3			4	15	4							4	5	0
					WT	1	9	2			5	9	1							5	8	5
						2	10	4		KO	1	11	8						KO	1	18	7
						3	16	1			2	15	9							2	20	9
					KO	1	9	4			3	13	6							3	26	12
						2	14	8			4	15	11							4	15	7
						3	18	9			5	12	7							5	26	11
					WT	1	10	1		WT	1	16	7						KO	1	13	5
						2	19	8			2	15	9							2	15	11
						3	13	2			3	8	4							3	18	9
					WT	1	8	1			4	7	5							4	10	4
						2	13	3			5	7	3							5	15	11
						3	12	0		WT	1	5	3						WT	1	7	2
					KO	1	10	0			2	12	8							2	18	13
						2	11	0			3	11	5							3	15	8
						3	10	1			4	12	7							4	22	14
					KO	1	10	2			5	9	1							5	17	11
						2	16	4		WT	1	13	12						KO	1	11	2
						3	20	9			2	10	4							2	16	11
					KO	1	11	4			3	10	7							3	17	13
						2	10	3			4	17	15							4	12	9
						3	6	2		WT	1	9	3							5	13	8
					WT	1	11	3			2	9	5						KO	1	11	7
						2	4	3			4	5	2							2	3	2
						3	12	7			5	11	5							3	15	13
					KO	1	9	0		KO	1	7	4							4	14	12
						2	19	2			2	11	0							5	13	4
						3	8	4			3	7	3						WT	1	7	1
					WT	1	8	0			4	9	2							2	9	8
						2	10	3			5	7	0							3	12	12
										KO	1	8	0							4	16	16
											2	6	0							5	16	11
											3	7	3
											4	8	3

## Sheet: Supp Figure 3
b. SMARCD3 expression in a human tissue microarray
SMARCD3-	SMARCD3+
57	47	#Cases
e. Smarcd3 expression is regulated by KRAS: qPCR
shKras OFF			shKras ON
MEAN	SEM	N	MEAN	SEM	N
1	0.05429	3	0.20975	0.00976	3
f. SMARCD3 protein knockdown in FG cells

## Sheet: Supp Figure 4
b. BAF complex is most abundant SWI/SNF complex variant in KPf/fC cells							d. SMARCD3/FOXA1 interaction is absent in proximity ligation assay controls
Normalized peptide counts							#Foci/nucleus
Arid1a	Arid1b	Dpf2	Pbrm1	Arid2	Bicra		No primary	Rabbit probe	Goat probe	Dual probes
0.736364	0.636364	0.281818	0.118182	0.0272727	0.0363636		0.2759	0.4231	0.2222	8.8966
										17.88
										20.8889
										19.9375
										9.9583
e. SMARCD3/FOXA1 interaction is detected by co-immunoprecipitation													f. FOXA1 is required for the 3D growth of KPf/fC cells in vitro
													KPf/fC #1				KPf/fC #2
													shCtrl	shFoxa1-1	shFoxa1-3		shCtrl	shFoxa1-1	shFoxa1-3
													8	2	2		14	1	0
													10	4	1		10	0	0
													14	7	2		12	0	0
													5	7	3		9	0	0
													18	9	3		8	1	0
													16	6	1		19	2	0
													9	6	0		14	1	0
													12	7	1		16	2	0
													10	5	2
													9		2

## Sheet: Supp Figure 5
a. Results of GSEA analysis suggest SMARCD3 regulates FOXA1-dependent genes and programs involved in cell cycle, translation, and metabolism								b. Gene ontology analysis implicates Smarcd3 in the regulation of lipid metabolism
Gene set	NES							GO term	-log pvalue
SGFOXA1 DOWN	-2.32							regulation of response to external stimulus	5.11862
REACTOME_EUKARYOTIC_TRANSLATION_INITIATION	-2.25							organic hydroxy compound metabolic process	5.13371
ROSTY_CERVICAL_CANCER_PROLIFERATION_CLUSTER	-2.2							carboxylic acid metabolic process	5.36653
HORTON_SREBF_TARGETS	-2.19							cellular lipid metabolic process	5.49485
SOTIRIOU_BREAST_CANCER_GRADE_1_VS_3_UP	-2.15							small molecule biosynthetic process	5.52143
SHFOXA1 DOWN	-2.08							oxoacid metabolic process	5.61439
KANG_DOXORUBICIN_RESISTANCE_UP	-2.06							organic acid metabolic process	5.73755
WHITFIELD_CELL_CYCLE_LITERATURE	-1.82							monocarboxylic acid metabolic process	5.95468
RHODES_UNDIFFERENTIATED_CANCER	-1.8							small molecule metabolic process	7.55129
SINGH_KRAS_DEPENDENCY_SIGNATURE_	-1.78							lipid metabolic process	8.93554
WANG_CLASSIC_ADIPOGENIC_TARGETS_OF_PPARG	-1.77
REACTOME_CHOLESTEROL_BIOSYNTHESIS	-1.75
Msi2_STEM_SIGNATURE	-1.72
SGKLF5 DOWN	-1.65
c. Total free fatty acids are down in Smarcd3-KPF-R26-CreERt2 tumors treated with tamoxifen				d. GC-MS profiling of free fatty acids in Smarcd3-KPF-R26-CreERT2 tumor cells in vivo								f. SMARCD3 expression in KPf/fC cells is sensitive to glucose in vitro
	Vehicle	Tamoxifen		FA species	Vehicle			Tamoxifen				%Smarcd3+ cells
	4815.3	1760.5		12:0	1.6	1	0.4	0.7	1.5	0.3		1mM	10mM
	3705.8	1056		14:0	0.9	1.5	0.6	0.6	0.5	0.4		15.3846	25.3968
	1594	879.6		15:0	1.2	1.3	0.6	0.5	0.4	0.4		11.5385	42.4419
	pmol/mg			16:0	1.5	1.1	0.3	0.6	0.2	0.2		18.2609	28.5714
				16:1	1	0.6	1.4	0.2	0.3	0.5
				17:0	1.3	1.3	0.5	0.8		0.2
				18:0	1.5	1.1	0.5	0.6	0.3	0.3
				18:1	1	0.8	1.2	0.2	0.4	0.6
				18:2	0.9	0.6	1.5	0.3	0.6	0.7
				18:3 N3	1.1	0.7	1.2	0.1	1.2	0.4
				18:3 N6	0.2	0.6	2.2	0.2		1.2
				20:0	1.3	1.4	0.3	0.5	0.5	0.3
				20:1	0.9	1	1.1	0.1	0.7	0.5
				20:2	0.8	0.6	1.6	0	0.7	0.8
				20:3 N6	1	0.6	1.4	0.2	0.8	0.8
				20:3 N9	2	0.1	0.8	0.1	1	0.2
				20:4	1	0.6	1.5	0.4	1.7	0.9
				20:5	1.3	0.3	1.3	0.6	3.6	1.2
				22:0	1.3	1.3	0.4	0.2	1.2	0.4
				22:1	1.2	0.7	1.1	0.3	1.3	0.7
				22:4	0.7	0.6	1.6	0.2	0.3	0.7
				22:5 N3	0.6	0.4	2	0.2	0.7	0.8
				22:5 N6		1.4	0.6		0.4	0.6
				22:6	1.1	0.4	1.5	0.2	0.6	0.6
				23:0	1	1.3	0.8	0.3	0.5	0.1
				24:0	1.1	1.2	0.7	0.2	0.6	0.2
				24:1	1	0.9	1.1	0.3	1.3	0.3
				26:0	0.7	1.8	0.5	0.1	0.1	0.1
g. SMARCD3 protein stability is enhanced at higher glucose levels in vitro													h. Smarcd3 mRNA stability is not impacted by glucose levels in vitro
														1 mM			10 mM
														Mean	SEM	N	Mean	SEM	N
1mM glucose				10mM glucose									t0	1	0.0473	3	1	0.0473	3
													4h	0.57965	0.02926	3	0.64186	0.04979	3
													8h	0.58552	0.01496	3	0.5794	0.03648	3
1mM glucose blot quantification
	Channel	Lane Name	Signal	Area	Norm to tubulin	Norm to t0
1-26 GLUCOSE BLOTS GEL 1	700	t0	8180.96	344
1-26 GLUCOSE BLOTS GEL 1	800	t0	217.959	344	0.0266422	1
1-26 GLUCOSE BLOTS GEL 1	700	2h	8996.6	344
1-26 GLUCOSE BLOTS GEL 1	800	2h	176.687	344	0.0196393	0.737148
1-26 GLUCOSE BLOTS GEL 1	700	8h	9346.78	344
1-26 GLUCOSE BLOTS GEL 1	800	8h	162.458	344	0.0173812	0.652392
1-26 GLUCOSE BLOTS GEL 1	700	12h	8690.84	344
1-26 GLUCOSE BLOTS GEL 1	800	12h	128.548	344	0.0147912	0.555178
1-26 GLUCOSE BLOTS GEL 1	700	24h	10480.9	344
1-26 GLUCOSE BLOTS GEL 1	800	24h	124.491	344	0.0118779	0.445828
10mM glucose blot quantification
	Channel	Lane Name	Signal	Area	Norm to tubulin	Norm to t0
1-26 glucose blot gel 2	700	t0	11000	344
1-26 glucose blot gel 2	800	t0	403	344	0.0367	1
1-26 glucose blot gel 2	700	2h	10300	344
1-26 glucose blot gel 2	800	2h	481	344	0.0469	1.28
1-26 glucose blot gel 2	700	8h	10800	344
1-26 glucose blot gel 2	800	8h	370	344	0.0342	0.932
1-26 glucose blot gel 2	700	12h	12200	344
1-26 glucose blot gel 2	800	12h	447	344	0.0366	0.998
1-26 glucose blot gel 2	700	24h	11400	344
1-26 glucose blot gel 2	800	24h	426	344	0.0375	1.02
